# Supplementary material for: Perinatal mental health among South Asian immigrant women in Canada: A scoping review protocol
Source: PLoS One. 2026 Jul 20;21(7):e0354152. doi: 10.1371/journal.pone.0354152 (PMC13384276; doi:10.1371/journal.pone.0354152)
Supplement: S1 File — (ZIP) [file pone.0354152.s001.zip]

Archive with 2 entries (2 files):
- S2 Checklist.docx
- S1. File.docx
